# Supplementary material for: The NUCKS1-SKP2-p21/p27 axis controls S phase entry
Source: Nat Commun. 2021 Nov 29;12:6959. doi: 10.1038/s41467-021-27124-8 (PMC8630071; doi:10.1038/s41467-021-27124-8)
Supplement: Supplementary file 3 — Source Data [file 41467_2021_27124_MOESM3_ESM.xlsx]

## Sheet: Fig. 1A
	Cancer type	Correlation of NUCKS1 and SKP2
	AML	0.051
	DLBC	0.53
	ACC	0.27
	PCPG	0.3
	BLCA	0.21
	LGG	0.31
	GBM	0.54
	BRCA	0.31
	CESC	0.21
	CHOL	0.21
	COAD	0.26
	READ	0.15
	ESCA	0.34
	HNSC	0.27
	KICH	0.43
	KIRC	0.36
	KIRP	0.65
	LIHC	0.34
	LUAD	0.4
	LUSC	0.3
	MESO	0.15
	OV	0.37
	PAAD	0.41
	PRAD	0.44
	SARC	0.4
	SKCM	0.51
	STAD	-0.049
	TGCT	0.41
	THYM	0.48
	THCA	0.39
	UCS	0.15
	UCEC	0.38
	UVM	0.66

## Sheet: Fig. 1C
	Postion in SKP2 locus	ChIP: IgG			ChIP: NUCKS1
	-9806 - -9695	1	1	1	1.13681	1.60192	0.877577
	-1448 - -1298	1	1	1	1.92127	1.91975	1.47895
	-855 - -673	1	1	1	1.88533	2.08742	1.96286
	-417 - -266	1	1	1	2.78897	3.27149	2.44613
	-346 - -197	1	1	1	2.27369	3.68096	2.40302
	-25 - +148	1	1	1	9.62436	4.92713	4.77916
	+420 - +575	1	1	1	1.24608	3.74269	1.97004
	+843 - +1001	1	1	1	1.29112	2.82032	1.5544
	+1455 - +1592	1	1	1	1.05351	2.25234	1.16078
	+10467 - +10629	1	1	1	0.249582	2.46251	1.49127

## Sheet: Fig. 1D
	NBE1				TIG-1		RPE1 WT		RPE1 TP53-KO		HCT116				RKO				HT29		DLD1		CACO2				U2OS
	siNUCKS1 (1): NUCKS1	siNUCKS1 (2): NUCKS1	siNUCKS1 (1): SKP2	siNUCKS1 (2): SKP2	siNUCKS1 (1): NUCKS1	siNUCKS1 (1): SKP2	siNUCKS1 (1): NUCKS1	siNUCKS1 (1): SKP2	siNUCKS1 (1): NUCKS1	siNUCKS1 (1): SKP2	siNUCKS1 (1): NUCKS1	siNUCKS1 (2): NUCKS1	siNUCKS1 (1): SKP2	siNUCKS1 (2): SKP2	siNUCKS1 (1): NUCKS1	siNUCKS1 (2): NUCKS1	siNUCKS1 (1): SKP2	siNUCKS1 (2): SKP2	siNUCKS1 (2): NUCKS1	siNUCKS1 (2): SKP2	siNUCKS1 (2): NUCKS1	siNUCKS1 (2): SKP2	siNUCKS1 (1): NUCKS1	siNUCKS1 (2): NUCKS1	siNUCKS1 (1): SKP2	siNUCKS1 (2): SKP2	NUCKS1-KO (2): SKP2	NUCKS1-KO (3): SKP2
	0.00488379	0.0317107	0.115818	0.537133	0.0244103	0.277494	0.009674	0.178968	0.0130598	0.372712	0.0677451	0.0907633	0.516152	0.299181	0.0472165	0.0638031	0.387258	0.320181	0.0214938	0.205246	0.0195792	0.17685	0.0162915	0.0109677	0.577344	0.167747	0.583	0.576194
	0.0254981	0.000452656	0.362281	0.00500591		0.264316	0.005879	0.076368	0.00378708	0.0945811	0.00875782	0.0143404	0.165892	0.294236	0.0457712	0.0597281	0.622381	0.363564	0.0499588	0.127221	0.00440514	0.307347	0.0277503	0.0207471	0.667573	0.202313	0.615847	0.485705
	0.00161984	0.00677926	0.126471	0.109772		0.311782	0.010495	0.182122	0.01043	0.288412	0.142311	0.145897	0.252096	0.171633									0.0212315	0.0141519	0.5261	0.161411
						0.146708	0.126037	0.360321	0.014637	0.201639	0.157529	0.181101	0.27028	0.194825
						0.814026

## Sheet: Fig. 2B 
		SKP2 mRNA levels
	G0/G1 release + (h)	siCtrl			siNUCKS1
	0	1	1	1	0.510637	0.116604	0.122442
	13	1.47248	9.52691	7.25002	0.235754	0.367799	0.241986
	16	1.52801	15.9125	14.8604	0.381168	0.601159	0.717593
	20	2.37268	17.6028	25.1037	0.588789	0.888204	0.883692
		NUCKS1 mRNA levels
	G0/G1 release + (h)	siCtrl			siNUCKS1
	0	1	1	1	0.019684	0.060432	0.070297
	13	0.717513	0.55777	0.369548	0.007853	0.026173	0.025852
	16	0.737259	0.498833	0.548369	0.014841	0.025369	0.037241
	20	0.965082	0.362535	0.58482	0.022648	0.044597	0.026755

## Sheet: Fig. 2E
	Time after G0/G1 release (h)	G0/G1			S			G2/M
siCtrl	0	85.31	81.56	83.78	7.32	10.04	8.73	7.37	8.4	7.49
	12	90.08	85.84	83.95	4.91	7.8	8.03	5.01	6.37	8.03
	14	82.6	82.35	81	12.29	9.03	12.92	5.11	8.63	6.07
	16	76.04	80.95	74.94	20.06	10.89	18.4	3.9	8.16	6.66
	18	65.61	78.46	66.62	30.7	14.34	27.45	3.69	7.2	5.93
	20	33.05	72.98	59.3	58.37	17.81	33.8	8.58	9.2	6.9
	22	31.64	70.87	49.13	55.99	21.35	43.6	12.38	7.79	7.28
	24	28.47	65.59	35.29	53.81	24.06	49.89	17.73	10.35	14.82
	26	25.12	66.69	30.26	46.69	23	43.73	28.19	10.31	26.01
	42	39.49	53.44	39.48	37.63	24.75	33.69	22.88	21.81	26.82
siNUCKS1 (1)	0	93.04	90.9	88.47	4.13	2.89	7.07	2.82	6.21	4.46
	12	94.89	91.64	90.17	2.49	3.27	3.95	2.62	5.09	5.88
	14	93.9	91.5	88.3	2.84	2.79	4.86	3.26	5.71	6.83
	16	91.4	90.51	87.86	5.02	3.76	6.5	3.57	5.73	5.64
	18	90.74	89.3	84.98	4.97	6.23	10.37	4.29	4.47	4.64
	20	85.99	88.67	82.79	10.53	6.97	12.01	3.48	4.36	5.2
	22	84.97	85.21	71.31	12.11	9.85	21.49	2.91	4.94	7.2
	24	80.64	82.38	72.66	15.53	13.31	20.1	3.83	4.31	7.24
	26	76.99	74.05	70.88	18.73	21.02	19.87	4.28	4.93	9.24
	42	57.07	66.85	71.84	31.66	16.39	19.47	11.28	16.76	8.69
siNUCKS1 (2)	0	91.51	90.01	91.37	3.97	2.96	3.26	4.52	7.03	5.37
	12	90.97	90.67	89.92	5.35	2.87	5.74	3.69	6.46	4.34
	14	90.27	89.14	91.63	4.92	3.82	3.92	4.81	7.05	4.45
	16	90.67	90.68	90.15	4.84	4.64	3.93	4.49	4.68	5.92
	18	87.82	89.24	90.46	7.36	5.71	4.05	4.81	5.04	5.5
	20	84.77	86.75	82.57	8.55	8.52	12.85	6.68	4.73	4.58
	22	81.38	84.1	85.2	13.55	11.26	9.81	5.07	4.65	4.99
	24	81.36	81.84	77.94	13.43	13.42	17.09	5.21	4.74	4.97
	26	78.04	79.88	79.5	15.51	14.51	17.38	6.45	5.62	3.13
	42	67.75	70.72	77.2	19.23	13.35	14.61	13.02	15.94	8.19
siSKP2	0	90.32	90.03	82.07	3.96	2.71	6.57	5.73	7.26	11.36
	12	90.18	91.64	82.32	3.36	2.46	8.4	6.46	5.9	9.28
	14	90.79	90.59	81.8	4.61	3.37	8.05	4.6	6.04	10.15
	16	88.4	89.52	80.01	5.21	4.85	10.98	6.39	5.63	9.01
	18	84.86	89.06	77.88	7.6	5.44	13.93	7.54	5.51	8.2
	20	82.48	88.75	74.69	11.69	6.13	14.28	5.83	5.12	11.03
	22	79.43	86.95	64.19	13.88	6.69	23.39	6.69	6.36	12.41
	24	74.73	81.92	62.19	18.74	12.93	24.01	6.53	5.15	13.79
	26	67.88	75.83	59.1	23.66	18.59	25.26	8.47	5.58	15.65
	42	60.33	62.51	65.35	28.66	17.1	19.37	11.01	20.39	15.29

## Sheet: Fig. 3A
		G0/G1			S			G2/M
	U2OS WT	45.54	30.8534	35.5465	39.92	49.453	49.8468	14.54	19.6937	14.6067
	NUCKS1 KO 1	76.81	55.0647	73.8366	15.91	24.6767	16.3392	7.28	20.2586	9.8242
	NUCKS1 KO 2	72.25	67.3289	71.0634	19.07	16.1148	16.1554	8.67	16.5563	12.7812
	NUCKS1 KO 3	68.28	66.0249	68.3943	22.68	22.1971	18.3943	9.03	11.778	13.2114

## Sheet: Fig. 3B
		G0/G1		S		G2/M
	WT -	24.7084	36.0965	59.597	50.6821	15.6946	13.2214
	NUCKS1 KO -	64.3716	62.3188	15.7377	26.8116	19.8907	10.8696
	NUCKS1 KO + NUCKS1 WT	10.3182	29.9376	60.2164	43.763	29.4653	26.2994
	NUCKS1 KO + NUCKS1 ΔDBD	80.328	50.8004	7.26527	33.5112	12.4067	15.6884

## Sheet: Fig. 3C
	Days	U2OS WT			NUCKS1 KO 1			NUCKS1 KO 2			NUCKS1 KO 3
	0	1	1	1	1	1	1	1	1	1	1	1	1
	2	2.15	2.7	2.5	1.4	1.25	1.4	1.1	1.65	1.2	0.95	2.2	1.5
	4	6.55	13	8.3	2.05	3.8	3.2	2.05	3.45	3.5	1.65	6.85	3.2
	6	23.5	33.5	27	6.75	8.45	7.8	5.5	7.95	8.4	8.1	13	8
	8	59	74	62	14	17	14	14.5	14.5	17	14.5	23	15

## Sheet: Fig. 3H
		G0/G1		S		G2/M
	siCtrl + Ctrl	21.822	24.8694	57.9449	55.2769	20.233	19.8537
	siNUCKS1 (1) + Ctrl	71.916	91.3346	20.8924	3.99459	7.1916	4.67076
	siNUCKS1 (2) + Ctrl	67.1306	83.5976	22.1627	11.0331	10.7066	5.36928
	siCtrl + SKP2	20.8061	25.2654	58.3878	57.3248	20.8061	17.4098
	siNUCKS1 (1) + SKP2	35.2495	21.3389	47.2885	58.3682	17.462	20.2929
	siNUCKS1 (2) + SKP2	19.8683	25.0276	55.2141	54.2448	24.9177	20.7277

## Sheet: Fig. 3I
		G0/G1		S		G2/M
	siCtrl + Ctrl	44.6728	48.4005	46.0975	41.6494	9.22967	9.95014
	siNUCKS1 (1) + Ctrl	81.0728	76.881	13.5121	12.9046	5.41509	10.2143
	siNUCKS1 (2) + Ctrl	81.4746	63.2693	13.3209	29.9072	5.20446	6.82358
	siCtrl + SKP2	41.8827	42.234	50.3202	50.4255	7.79709	7.34043
	siNUCKS1 (1) + SKP2	59.3521	40.8425	26.0188	54.528	14.629	4.62953
	siNUCKS1 (2) + SKP2	57.8238	35.718	26.3212	59.9515	15.8549	4.33042

[truncated: 49 more sheets: Fig. 3J, Fig. 3K, Fig. 3L , Fig. 4D, Fig. 4F, Fig. 4H , Fig. 5A, Fig. 5B, Fig. 5C, Fig. 5D, Fig. 5E, Fig. 5F, Fig. 5G, Fig. 5H, Fig. 6A, Fig. 6B, Fig. 6C, Fig. 6D, Fig. 6E, Fig. 6F …]
